# Supplementary material for: A Synthesis of 4-Quinolone N-Oxides and NMR Evidence of Their Protonation-Assisted Enolisation
Source: Molecules. 2026 May 15;31(10):1680. doi: 10.3390/molecules31101680 (PMC13209533; doi:10.3390/molecules31101680)
Supplement: Supplementary file 1 [file molecules-31-01680-s001.zip]

Archive with 3 entries (3 files):
- HQNO-MSA-13C-Stack.mnova
- HQNO-MSA-1H-Stack.mnova
- SI.pdf
